# Supplementary material for: Screening for and Disclosure of Domestic Violence during the COVID-19 Pandemic: Results of the PRICOV-19 Cross-Sectional Study in 33 Countries
Source: Int J Environ Res Public Health. 2023 Feb 16;20(4):3519. doi: 10.3390/ijerph20043519 (PMC9964689; doi:10.3390/ijerph20043519)
Supplement: Supplementary file 1 [file ijerph-20-03519-s001.zip]

Archive with 1 entries (1 files):
- ijerph-2181307-supplementary.pdf
